# Supplementary material for: The pH-Responsive Transcription Factors YlRim101 and Mhy1 Regulate Alkaline pH-Induced Filamentation in the Dimorphic Yeast Yarrowia lipolytica
Source: mSphere. 2021 May 19;6(3):e00179-21. doi: 10.1128/mSphere.00179-21 (PMC8265631; doi:10.1128/mSphere.00179-21)
Supplement: TABLE S1 [file msphere.00179-21-st001.xls]

## Sheet: Alkaline-upregulated
Alkaline-upregulated cell wall protein genes in WT (pH 7.5) vs WT (pH 4.0)
Ranking	Gene ID	WT (pH 4.0) #1	WT (pH 4.0) #2	WT (pH 4.0) #3	WT (pH 7.5) #1	WT (pH 7.5) #2	WT (pH 7.5) #3	log2FoldChange	Fold change	P-value	Adjusted P-value	Description of encoded protein
U2	YALI0F26565g	22.8796	0	11.6338	39673	45753.5	40812.1	11.9576	3977.45	0	0	No similariy. Has signal peptide, putative GPI-anchor site, HD repeats, and Ser/Thr-rich repeats	Putative cell wall protein
U4	YALI0E22286g	176.375	153.492	143.136	85306.4	84830.9	95699.7	9.14108	564.596	0	0	Similar to Saccharomyces cerevisiae GPI-anchored cell wall protein Cwp1	Putative cell wall protein
U6	YALI0A00176g	106.822	161.683	106.575	39254	43464	43234.1	8.38088	333.346	0	0	Weakly similar to Saccharomyces cerevisiae Flo11, GPI-anchored cell surface glycoprotein (flocculin)	Putative cell wall protein
U8	YALI0D04851g	455.058	676.252	394.644	107910	96936.3	106235	7.67012	203.675	0	0	YlPhr1, 1,3-beta-glucanosyltransferase. Highly similar to S. cerevisiae Gas1 and C. albicans Phr1 cell wall enzymes	Cell wall protein
U15	YALI0C11165g	445.308	525.349	500.3	42529.2	42396.4	45585.1	6.4671	88.4687	0	0	Similar to Candida albicans Hyr1, GPI-anchored hyphal cell wall protein	Putative cell wall protein
U19	YALI0C23452g	634.371	536.153	617.634	27193.5	28141	29767.2	5.57462	47.6572	0	0	Similar to Saccharomyces cerevisiae Flo11, GPI-anchored cell surface glycoprotein (flocculin)	Putative cell wall protein
U22	YALI0E26125g	1460.96	1603.56	1738.08	65430.7	56476.1	65476.4	5.2848	38.9836	0	0	Similar to Saccharomyces cerevisiae GPI-anchored cell wall protein Cwp1	Putative cell wall protein
U26	YALI0A21373g	331.423	409.162	266.939	13494.6	13892.6	8964.4	5.17264	36.0678	1.44e-167	1.09e-165	Similar to Saccharomyces cerevisiae GPI-anchored cell wall protein Cwp1	Putative cell wall protein
U33	YALI0D09185g	102.911	177.37	163.927	4418.27	3833.72	4256.75	4.80473	27.9491	4.64e-201	4.79e-199	Some similarities with Saccharomyces cerevisiae Aga1, anchorage subunit of a-agglutinin of a-cells; highly O-glycosylated protein with N-terminal secretion signal and C-terminal signal for addition of GPI anchor to cell wall	Putative cell wall protein
U61	YALI0E01210g	5014.35	6638.6	5985.76	77992.7	83912.2	84628	3.80446	13.972	6.24e-272	1.1e-269	Weakly similar to Saccharomyces cerevisiae Tir3 Cell wall mannoprotein	Putative cell wall protein
U74	YALI0F19030g	663.634	664.902	617.016	6782.7	6136.6	6735.56	3.33685	10.104	9.33e-262	1.49e-259	Weakly similar to Saccharomyces cerevisiae Flo11, GPI-anchored cell surface glycoprotein (flocculin)	Putative cell wall protein
U103	YALI0B18194g	698.762	902.546	837.134	5216.31	4120.01	5795.9	2.63201	6.19889	8.55e-83	2.63e-81	Similar to Candida albicans Hyr1, GPI-anchored hyphal cell wall protein)	Putative cell wall protein
U111	YALI0A17919g	12333.3	12481.4	13458.2	77353.9	68807	74144.7	2.525	5.75575	9.83e-203	1.03e-200	YlTos1, Similar to Saccharomyces cerevisiae Tos1, Covalently-bound cell wall protein of unknown function	Cell wall protein
U113	YALI0E19426g	252.919	254.49	389.915	1819.49	1250.77	1924.44	2.47663	5.56595	2.55e-33	2.55e-32	Weakly similar to Cryptococcus neoformans CIG Cytokine inducing-glycoprotein	Putative cell wall protein
U120	YALI0D17248g	49.0489	49.7226	33.2025	176.725	281.942	248.294	2.41763	5.34291	3.22e-16	1.6e-15	No similariy. Has signal peptide, putative GPI-anchor site, and repeats	Putative cell wal protein
U138	YALI0D00154g	10690.9	10176.5	10971.2	47645.2	49263.5	45676.2	2.16302	4.47852	5.43e-164	4.05e-162	Similar to Saccharomyces cerevisiae GPI-anchored cell wall protein Cwp1	Putative cell wall protein
U149	YALI0E33473g	6639.09	6104.85	6584.19	25638.8	27108.2	27353.7	2.05124	4.14463	1.85e-143	1.18e-141	YlCwh43, Similar to Saccharomyces cerevisiae Cwh43, GPI lipid remodelase, responsible for introducing ceramides into GPI anchors having a C26:0 fatty acid in sn-2 of the glycerol moiety	Cell wall protein
U150	YALI0E20823g	257.477	409.371	409.475	1707.46	1356.34	1397.26	2.05021	4.14166	5.95e-29	5.09e-28	Weakly similar to Saccharomyces cerevisiae Yps3, Aspartic protease; member of the yapsin family of proteases involved in cell wall growth and maintenance	Putative cell wall protein
U158	YALI0E18788g	3065.52	2866.59	2736.51	11235	11218.2	11840.5	1.98453	3.95733	7.4e-121	3.73e-119	YlCwp1, Cell wall protein.	Cell wall protein
U166	YALI0E24673g	11399.5	10994	12267.2	45429.7	39652.8	48208.1	1.94311	3.84535	3.38e-99	1.33e-97	YlCrh12, Similar to candida albicans Crh12, Chitin transglycosylase; functions in the transfer of chitin to beta(1-6) and beta(1-3) glucans in the cell wall	Cell wall protein
U177	YALI0C06490g	10135.1	9578.44	9193.47	34478.8	36374.6	36783.5	1.89684	3.72397	6.98e-126	3.94e-124	YlPsa1, similar to candida albicans Psa1, GDP-mannose pyrophosphorylase (mannose-1-phosphate guanyltransferase); synthesizes GDP-mannose from GTP and mannose-1-phosphate in cell wall biosynthesis; required for normal cell wall structure	Cell wall protein
U203	YALI0F21428g	19814.7	19338.5	21703.8	67109.2	65971.6	73077	1.76019	3.38742	1.07e-101	4.4e-100	Similar to Candida albicans Pga6, GPI-anchored cell wall adhesin-like protein	Putative cell wall adhesin protein
U204	YALI0B16324g	2233.91	2388.25	2294.49	7871	7435.52	7980.88	1.75082	3.3655	3.89e-96	1.49e-94	YlChs2, Chitin synthase II	Cell wall protein
U205	YALI0F18722g	6134.11	6075.76	5319.63	19702.4	18739.7	20361	1.74625	3.35485	6.2e-93	2.23e-91	YlDfg5, similar to Saccharomyces cerevisiae Dfg5 and Dcw1, Putative mannosidase; GPI-anchored membrane protein required for cell wall biosynthesis in bud formation	Cell wall protein
U229	YALI0E22088g	100.119	104.397	102.331	357.542	217.863	370.574	1.62519	3.08484	7.11e-10	2.38e-09	Weakly similar to Saccharomyces cerevisiae Tir1, Cell wall mannoprotein	Putative cell wall protein
U232	YALI0C09680g	11681.8	11516.5	9617.94	38040.7	32221.9	30470	1.61815	3.06982	1e-54	1.82e-53	YlCrh11, similar to candida albicans Crh12, Chitin transglycosylase; functions in the transfer of chitin to beta(1-6) and beta(1-3) glucans in the cell wall	Cell wall protein
U320	YALI0B15510g	45867.5	42857.2	37751.8	113449	107338	113840	1.40373	2.64584	8.34e-60	1.72e-58	YlUtr2, similar to Saccharomyces cerevisiae Utr2, Chitin transglycosylase; functions in the transfer of chitin to beta(1-6) and beta(1-3) glucans in the cell wall; similar to and functionally redundant with Crh1	Cell wall protein
U322	YALI0F01925g	2295.39	2160.96	1844.58	5507.74	5551.69	5568.73	1.40074	2.64036	6.07e-47	8.95e-46	Similar to Candida albicans Chs4, Activator of Chs3p chitin synthase; required for wild-type wall chitin content, but not for hyphal growth	Cell wall organization and biogenesis
U338	YALI0D17270g	32.3685	16.9329	4.98969	55.7822	45.1551	39.7841	1.34855	2.54657	0.0091426	0.0146273	Weakly similar to Saccharomyces cerevisiae Yps3, Aspartic protease; member of the yapsin family of proteases involved in cell wall growth and maintenance	Putative cell wall protein
U353	YALI0E03146g	6242.16	5734.96	5226.38	14678.1	14401.1	14084.4	1.32752	2.50971	1.97e-53	3.49e-52	YlUap1, similar to candida albicans Uap1, UDP-N-acetylglucosamine pyrophosphorylase; catalyzes the formation of UDP-N-acetylglucosamine (UDP-GlcNAc), which is important in cell wall biosynthesis	Cell wall protein
U372	YALI0E16170g	3390.57	3537.84	3687.28	8644.74	8849.52	8446.65	1.28873	2.44313	1.66e-56	3.15e-55	YlChs5, Similar to Candida albicans Chitin biosynthesis protein Chs5	Cell wall protein
U376	YALI0B03564g	48336.6	46754.7	45293.9	110429	110384	121121	1.28433	2.43569	8.18e-63	1.75e-61	Similar to Candida albicans Glucan 13- beta -glucosidase precursor (EC 3.2.1.58) (Exo-13-beta-glucanase)	Cell wall organization and biogenesis
U434	YALI0C14190g	10449.8	8902.21	8086.91	22291.4	19694.7	21064.9	1.20054	2.29826	6.09e-34	6.19e-33	YlKre6, similar to Candida albicans Kre6, Glucosyl hydrolase required for β1,6-glucan biosynthesis	Cell wall protein
U480	YALI0E10175g	16519.8	15150.9	13738.4	36612.7	30889.4	32945.2	1.14549	2.21221	1.09e-34	1.14e-33	Weakly similar to Saccharomyces cerevisiae Yps3, Aspartic protease; member of the yapsin family of proteases involved in cell wall growth and maintenance	Putative cell wall protein
U482	YALI0C24354g	8976.87	8772.9	6859.2	17531.3	18255.1	18527.1	1.14229	2.20732	3.91e-30	3.49e-29	YlChs3, Similar to Saccharomyces cerevisiae Chs3, Chitin synthase III; catalyzes the transfer of N-acetylglucosamine (GlcNAc) to chitin	cell wall protein
U488	YALI0A11198g	1368.21	1270.93	1293.25	2833.06	2628.04	3154.92	1.13151	2.19088	1.79e-27	1.47e-26	Similar to Candida albicans Hwp1, Hyphal wall protein 1	Putative cell wall protein
U526	YALI0F14927g	3235.87	3237.13	3128.8	6844	6427.88	7120.86	1.08651	2.1236	1.41e-38	1.67e-37	YlCwh41, similar to Saccharomyces cerevisiae Cwh41, Processing alpha glucosidase I; ER type II integral membrane N-glycoprotein involved in assembly of cell wall beta 1,6 glucan and asparagine-linked protein glycosylation	Cell wall protein
U550	YALI0C08473g	618.159	716.004	543.801	1184.54	1281.54	1469.06	1.06673	2.09469	3.81e-13	1.59e-12	Weakly similar to Saccharomyces cerevisiae Flo11, GPI-anchored cell surface glycoprotein (flocculin)	Putative cell wall protein
U564	YALI0E22374g	4862.38	5663.93	6216.84	11028.2	11200	12322	1.0446	2.0628	2.48e-26	1.94e-25	Weakly similar to Saccharomyces cerevisiae Yps3, Aspartic protease; member of the yapsin family of proteases involved in cell wall growth and maintenance	Putative cell wall protein
U573	YALI0F00990g	373.841	415.273	385.326	703.275	804.069	908.882	1.04009	2.05636	3.13e-10	1.08e-09	Weakly similar to Saccharomyces cerevisiae Flo11, GPI-anchored cell surface glycoprotein (flocculin)	Putative cell wall protein
U578	YALI0F10901g	8.2576	33.9374	28.3431	41.2991	60.0684	43.4909	1.0377	2.05296	0.0194216	0.0294773	Some similarities with Saccharomyces cerevisiae Flo11, GPI-anchored cell surface glycoprotein (flocculin)	Putative cell wall protein

## Sheet: Alkaline-downregulated
Alkaline-downregulated cell wall protein genes in WT (pH 7.5) vs WT (pH 4.0)
Ranking	Gene ID	WT (pH 4.0) #1	WT (pH 4.0) #2	WT (pH 4.0) #3	WT (pH 7.5) #1	WT (pH 7.5) #2	WT (pH 7.5) #3	log2FoldChange	Fold change	P-value	Adjusted P-value	Description of encoded protein
D9	YALI0C02981g	24594	21502.5	21337.2	196.933	100.358	171.078	-7.17428	-144.435	0	0	YlPir2, similar to Saccharomyces cerevisiae Hsp150 of the Pir1/Hsp150/Pir3 family of 1,3-beta-glucan-linked cell wall protein	Cell wall protein
D23	YALI0B20306g	21688.3	22225.7	23738.2	386.193	311.534	393.768	-5.95793	-62.1609	0	0	YlPir1, highly similar to Saccharomyces cerevisiae Hsp150 of the Pir1/Hsp150/Pir3 family of 1,3-beta-glucan-linked cell wall protein	Cell wall protein
D24	YALI0F18282g	3724.39	3547.5	4525.95	85.1636	81.8887	25.03	-5.93177	-61.0437	4.23119e-102	1.7418e-100	Similar to Saccharomyces cerevisiae GPI-anchored cell wall protein Cwp1	Putative cell wall protein
D40	YALI0C22836g	8048.08	7409.5	9578.07	324.092	192.342	119.799	-5.29781	-39.3369	2.24836e-87	7.54323e-86	Similar to Saccharomyces cerevisiae GPI-anchored cell wall protein Cwp1	Putative cell wall protein
D91	YALI0A13013g	7802.47	8338.13	8560.29	400.276	376.575	571.133	-4.19903	-18.3668	4.77383e-199	4.8534e-197	Weakly similar to Saccharomyces cerevisiae Yps3, Aspartic protease; member of the yapsin family of proteases involved in cell wall growth and maintenance	Putative cell wall protein
D115	YALI0A20438g	37.1692	161.201	252.91	6.43229	9.90857	16.2051	-3.74854	-13.4407	2.34857e-08	6.91787e-08	Similar to Saccharomyces cerevisiae Dcw1, Putative mannosidase; GPI-anchored membrane protein required for cell wall biosynthesis in bud formation;homologous to Dfg5p	Putative cell wall protein
D163	YALI0E31108g	398.146	392.356	495.475	47.5232	56.3227	41.1035	-3.14344	-8.83629	5.31536e-38	6.11768e-37	Similar to Saccharomyces cerevisiae GPI-anchored cell wall protein Cwp1	Putative cell wall protein
D166	YALI0A02002g	128.285	79.3813	137.116	5.44783	25.8875	8.43205	-3.11363	-8.65558	2.1694e-10	7.54623e-10	Weakly similar to Saccharomyces cerevisiae Yps3, Aspartic protease; member of the yapsin family of proteases involved in cell wall growth and maintenance	Putative cell wall protein
D167	YALI0B07403g	4697.82	3985.86	4444.76	479.372	578.422	491.701	-3.08049	-8.459	2.01314e-160	1.45249e-158	Some similarities with Saccharomyces cerevisiae Ecm13, involved in cell wall structure of biosynthesis	Putative Cell wall organization and biogenesis
D196	YALI0A08800g	27.9678	51.7695	13.8028	2.16264	7.38565	2.80624	-2.86497	-7.28522	3.87356e-06	9.42065e-06	Weakly similar to Saccharomyces cerevisiae Yps3, Aspartic protease; member of the yapsin family of proteases involved in cell wall growth and maintenance	Putative cell wall protein
D231	YALI0F05390g	1214.67	1163.04	1379.16	230.866	195.31	168.174	-2.65819	-6.31241	9.27126e-55	1.69049e-53	YlExg1, Major exo-1,3-beta-glucanase of the cell wall; involved in cell wall beta-glucan assembly	Cell wall organization and biogenesis
D232	YALI0D06039g	102045	92257.5	87038.6	15479.2	14338.5	15128.7	-2.64605	-6.25952	7.87285e-208	8.66014e-206	YlPhr2, 1,3-beta-glucanosyltransferase. Highly similar to S. cerevisiae Gas1 and C. albicans Phr2 cell wall enzymes	Cell wall protein
D247	YALI0C14938g	16.0346	13.1613	32.272	4.19994	0	6.10611	-2.58123	-5.98451	9.67424e-05	0.000203159	Weakly similar to Saccharomyces cerevisiae Yps3, Aspartic protease; member of the yapsin family of proteases involved in cell wall growth and maintenance	Putative cell wall protein
D251	YALI0C10135g	757.224	806.923	884.595	163.349	156.791	98.7433	-2.54571	-5.83897	8.05783e-31	7.37627e-30	Weakly similar to Saccharomyces cerevisiae Yps3, Aspartic protease; member of the yapsin family of proteases involved in cell wall growth and maintenance	Putative cell wall protein
D260	YALI0C01411g	114.475	132.899	189.751	21.1968	16.8824	38.7425	-2.4946	-5.63574	2.04187e-11	7.64989e-11	similar to Yarrowia lipolytica Fks1p, 1,3-beta-D-glucan-UDP glucosyltransferase	Putative cell wall protein
D277	YALI0D01331g	17.7987	49.9666	25.1502	0.0792451	16.8232	0.371332	-2.39533	-5.26096	0.00935966	0.0149563	Weakly similar to Saccharomyces cerevisiae Yps3, Aspartic protease; member of the yapsin family of proteases involved in cell wall growth and maintenance	Putative cell wall protein
D398	YALI0B20174g	47.6043	87.3832	119.671	12.8476	29.2557	22.1066	-1.97321	-3.92639	5.34169e-06	1.28423e-05	weakly similar to Saccharomyces cerevisiae Yps3, Aspartic protease; member of the yapsin family of proteases involved in cell wall growth and maintenance	Putative cell wall protein
D434	YALI0E22572g	182.299	208.292	188.865	54.8357	43.1461	58.0406	-1.89206	-3.71165	1.71758e-14	7.70901e-14	Weakly similar to Saccharomyces cerevisiae Flo11, GPI-anchored cell surface glycoprotein (flocculin)	Putative cell wall protein
D482	YALI0E18722g	688.821	643.419	661.908	185.878	222.904	181.825	-1.75408	-3.37311	4.48302e-22	2.93474e-21	Weakly similar to Saccharomyces cerevisiae Flo11, GPI-anchored cell surface glycoprotein (flocculin)	Putative cell wall protein
D523	YALI0B09867g	700.835	742.353	578.388	190.205	246.485	207.487	-1.64929	-3.13679	4.06504e-17	2.12765e-16	Similar to Candida albicans Hyr1, GPI-anchored hyphal cell wall protein	Putative cell wall protein
D579	YALI0F21857g	125.607	87.2021	185.277	29.8391	69.5455	37.3257	-1.54704	-2.92217	0.000110044	0.000229244	Similar to Saccharomyces cerevisiae Dcw1, Putative mannosidase; GPI-anchored membrane protein required for cell wall biosynthesis in bud formation;homologous to Dfg5p	Putative cell wall protein
D581	YALI0F30833g	605.935	642.612	554.083	217.342	212.646	187.169	-1.54538	-2.91881	4.67911e-17	2.44143e-16	YlCda1, similar to Saccharomyces cerevisiae Cda1, Chitin deacetylase	Cell wall organization and biogenesis
D720	YALI0E33891g	1369.11	1160.48	1285.18	393.178	586.598	580.869	-1.28923	-2.44397	1.03905e-14	4.71718e-14	Similar to Saccharomyces cerevisiae GPI-anchored cell wall protein Cwp1	Putative cell wall protein
D730	YALI0F09163g	113.018	165.241	260.069	55.1571	68.6124	96.9616	-1.27172	-2.4145	0.000469351	0.000910215	weakly similar to Saccharomyces cerevisiae Yps3, Aspartic protease; member of the yapsin family of proteases involved in cell wall growth and maintenance	Putative cell wall protein
D835	YALI0C12980g	851.033	764.763	739.925	357.82	379.2	331.668	-1.13926	-2.20268	1.13397e-12	4.58924e-12	weakly similar to Saccharomyces cerevisiae Yps3, Aspartic protease; member of the yapsin family of proteases involved in cell wall growth and maintenance	Putative cell wall protein
D839	YALI0C13970g	57.0195	52.7381	80.1503	21.2721	41.1631	24.0192	-1.13218	-2.19189	0.00134387	0.0024651	Weakly similar to Saccharomyces cerevisiae Flo11, GPI-anchored cell surface glycoprotein (flocculin)	Putative cell wall protein
