# Supplementary material for: The pH-Responsive Transcription Factors YlRim101 and Mhy1 Regulate Alkaline pH-Induced Filamentation in the Dimorphic Yeast Yarrowia lipolytica
Source: mSphere. 2021 May 19;6(3):e00179-21. doi: 10.1128/mSphere.00179-21 (PMC8265631; doi:10.1128/mSphere.00179-21)
Supplement: TABLE S2 [file msphere.00179-21-st002.xls]

## Sheet: Alkaline-upregulated
Ranking	Gene ID	Ylrim101D (pH 7.5) #1	Ylrim101D (pH 7.5) #2	Ylrim101D (pH 7.5) #3	WT (pH 7.5) #1	WT (pH 7.5) #2	WT (pH 7.5) #3	log2FoldChange	Foldchange	P-value	Adjusted P-value	Description of encoded protein
U2	YALI0F26565g	4.63762	11.1992	17.8243	39992.4	45689.5	41135.5	-11.8794	-3767.61	0	0	No similariy. Has signal peptide, putative GPI-anchor site, HD repeats, and Ser/Thr-rich repeats	Putative cell wall protein
U4	YALI0E22286g	3973.25	3225.2	3800.34	85993.1	84712.6	96458.9	-4.60209	-24.2867	2.1741e-246	8.56978e-244	Similar to Saccharomyces cerevisiae GPI-anchored cell wall protein Cwp1	Putative cell wall protein
U6	YALI0A00176g	1497.91	2666.04	1805.42	39570	43403.3	43577	-4.40613	-21.202	4.98095e-114	6.67547e-112	Weakly similar to Saccharomyces cerevisiae Flo11, GPI-anchored cell surface glycoprotein (flocculin)	Putative cell wall protein
U8	YALI0D04851g	4346.57	7097.57	5233.33	108779	96801.2	107077	-4.22869	-18.7483	4.94167e-129	8.27854e-127	YlPhr1, 1,3-beta-glucanosyltransferase. Highly similar to S. cerevisiae Gas1 and C. albicans Phr1 cell wall enzymes	Cell wall protein
U15	YALI0C11165g	171.408	302.186	188.736	42871.5	42337.3	45946.8	-7.63123	-198.257	5.11959e-287	2.63895e-284	Similar to Candida albicans Hyr1, GPI-anchored hyphal cell wall protein	Putative cell wall protein
U19	YALI0C23452g	457.347	1053.37	551.752	27412.4	28101.7	30003.4	-5.37352	-41.4564	2.54854e-91	2.94445e-89	Similar to Saccharomyces cerevisiae Flo11, GPI-anchored cell surface glycoprotein (flocculin)	Putative cell wall protein
U22	YALI0E26125g	5367.44	5614.46	6022	65957.4	56397.5	65995.7	-3.46946	-11.0767	8.17584e-167	1.82621e-164	Similar to Saccharomyces cerevisiae GPI-anchored cell wall protein Cwp1	Putative cell wall protein
U26	YALI0A21373g	377.536	901.659	429.377	13603.3	13872.9	9034.31	-4.41664	-21.3571	3.02968e-50	1.66409e-48	Similar to Saccharomyces cerevisiae GPI-anchored cell wall protein Cwp1	Putative cell wall protein
U33	YALI0D09185g	89.0865	103.781	72.0158	4453.87	3828.48	4290.57	-5.56867	-47.461	6.28224e-237	2.21565e-234	Some similarities with Saccharomyces cerevisiae Aga1, Anchorage subunit of a-agglutinin of a-cells; highly O-glycosylated protein with N-terminal secretion signal and C-terminal signal for addition of GPI anchor to cell wall	Putative cell wall protein
U61	YALI0E01210g	18141.2	22436.4	19454.3	78620.5	83795.1	85299.1	-2.0449	-4.12646	3.42973e-65	2.61166e-63	Weakly similar to Saccharomyces cerevisiae Tir3 Cell wall mannoprotein	Putative cell wall protein
U74	YALI0F19030g	778.264	797.089	674.232	6837.32	6128.11	6789.07	-3.13423	-8.78005	3.72513e-131	6.56897e-129	Weakly similar to Saccharomyces cerevisiae Flo11, GPI-anchored cell surface glycoprotein (flocculin)	Putative cell wall protein
U103	YALI0B18194g	1403.39	1215.51	890.731	5258.32	4114.5	5842.53	-2.11582	-4.33435	3.41141e-33	1.15454e-31	Similar to Candida albicans Hyr1, GPI-anchored hyphal cell wall protein)	Putative cell wall protein
U111	YALI0A17919g	27482.3	27157.1	25915.2	77976.6	68711.1	74732.6	-1.45873	-2.74867	2.71899e-40	1.16795e-38	YlTos1, Similar to Saccharomyces cerevisiae Tos1, Covalently-bound cell wall protein of unknown function	Cell wall protein
U113	YALI0E19426g	1865.24	421.775	2010.38	1834.19	1249.34	1940.36	-0.226421	-1.16993	0.553576	0.641673	Weakly similar to Cryptococcus neoformans CIG Cytokine inducing-glycoprotein	Putative cell wall protein
U120	YALI0D17248g	14.8373	20.3558	23.2672	178.069	281.359	250.36	-3.59475	-12.0817	8.58571e-28	2.36761e-26	No similariy. Has signal peptide, putative GPI-anchor site, and repeats	Putative cell wal protein
U138	YALI0D00154g	24643.6	29099.4	23082	48028.8	49194.7	46038.2	-0.899031	-1.86481	3.66086e-14	4.15084e-13	Similar to Saccharomyces cerevisiae GPI-anchored cell wall protein Cwp1	Putative cell wall protein
U149	YALI0E33473g	16628.7	22070.9	15987.3	25845.1	27070.3	27570.7	-0.557573	-1.47179	2.31505e-05	8.4082e-05	YlCwh43, Similar to Saccharomyces cerevisiae Cwh43, GPI lipid remodelase, responsible for introducing ceramides into GPI anchors having a C26:0 fatty acid in sn-2 of the glycerol moiety	Cell wall protein
U150	YALI0E20823g	683.4	1464.69	871.492	1721.29	1354.55	1408.06	-0.570322	-1.48485	0.0108933	0.0224841	Weakly similar to Saccharomyces cerevisiae Yps3, Aspartic protease; member of the yapsin family of proteases involved in cell wall growth and maintenance	Putative cell wall protein
U158	YALI0E18788g	1730.39	1597.31	1598.05	11325.5	11202.5	11934.5	-2.8063	-6.99487	3.05417e-127	4.87285e-125	YlCwp1, Cell wall protein.	Cell wall protein
U166	YALI0E24673g	14740.2	14745.2	14580.3	45795.4	39597.6	48590.7	-1.60429	-3.04045	5.41378e-43	2.55477e-41	YlCrh12, Similar to candida albicans Crh12, Chitin transglycosylase; functions in the transfer of chitin to beta(1-6) and beta(1-3) glucans in the cell wall	Cell wall protein
U177	YALI0C06490g	27185.2	24483.7	24082.7	34756.3	36323.8	37075.3	-0.513732	-1.42774	2.58534e-06	1.11339e-05	YlPsa1, similar to candida albicans Psa1, GDP-mannose pyrophosphorylase (mannose-1-phosphate guanyltransferase); synthesizes GDP-mannose from GTP and mannose-1-phosphate in cell wall biosynthesis; required for normal cell wall structure	Cell wall protein
U203	YALI0F21428g	34853	39361.2	33773.3	67649.4	65879.6	73656.7	-0.940057	-1.9186	1.09968e-16	1.54162e-15	Similar to Candida albicans Pga6, GPI-anchored cell wall adhesin-like protein	Putative cell wall adhesin protein
U204	YALI0B16324g	2675.82	3234.24	2965.54	7934.37	7425.2	8044.26	-1.39891	-2.63702	3.06593e-32	1.01707e-30	YlChs2, Chitin synthase II	Cell wall protein
U205	YALI0F18722g	10556.2	18410.9	12250.1	19861	18713.6	20522.6	-0.519863	-1.43382	0.00212631	0.00524997	YlDfg5, similar to Saccharomyces cerevisiae Dfg5 and Dcw1, Putative mannosidase; GPI-anchored membrane protein required for cell wall biosynthesis in bud formation	Cell wall protein
U229	YALI0E22088g	975.493	219.16	748.89	360.472	217.827	374.028	1.02475	2.03461	0.0126083	0.0256336	Weakly similar to Saccharomyces cerevisiae Tir1, Cell wall mannoprotein	Putative cell wall protein
U232	YALI0C09680g	19139.5	18887.5	15316.5	38347	32177	30711.2	-0.92433	-1.8978	1.16738e-12	1.12718e-11	YlCrh11, similar to candida albicans Crh12, Chitin transglycosylase; functions in the transfer of chitin to beta(1-6) and beta(1-3) glucans in the cell wall	Cell wall protein
U320	YALI0B15510g	72640	100213	76008.7	114362	107188	114742	-0.434377	-1.35133	0.000927453	0.00249493	YlUtr2, similar to Saccharomyces cerevisiae Utr2, Chitin transglycosylase; functions in the transfer of chitin to beta(1-6) and beta(1-3) glucans in the cell wall; similar to and functionally redundant with Crh1	Cell wall protein
U322	YALI0F01925g	3203.47	2888.18	2922.85	5552.07	5543.93	5612.88	-0.890124	-1.85334	1.98844e-15	2.55259e-14	Similar to Candida albicans Chs4, Activator of Chs3p chitin synthase; required for wild-type wall chitin content, but not for hyphal growth	Putative Cell wall protein
U338	YALI0D17270g	4.55892	19.2917	14.8864	56.2312	45.0937	40.0131	-1.86087	-3.63227	3.70156e-05	0.000129889	Weakly similar to Saccharomyces cerevisiae Yps3, Aspartic protease; member of the yapsin family of proteases involved in cell wall growth and maintenance	Putative cell wall protein
U353	YALI0E03146g	7792.64	8612.52	7520.71	14796.2	14381	14196	-0.858277	-1.81287	9.23156e-15	1.10465e-13	YlUap1, similar to candida albicans Uap1, UDP-N-acetylglucosamine pyrophosphorylase; catalyzes the formation of UDP-N-acetylglucosamine (UDP-GlcNAc), which is important in cell wall biosynthesis	Cell wall protein
U372	YALI0E16170g	6503.7	7054.94	6195.9	8714.32	8837.12	8513.49	-0.399999	-1.31951	0.000286613	0.000850951	YlChs5, Similar to Candida albicans Chitin biosynthesis protein Chs5	Cell wall organization and biogenesis
U376	YALI0B03564g	67270.8	88397.8	66363.5	111318	110230	122082	-0.630089	-1.54766	1.1053e-06	5.02827e-06	Similar to Candida albicans Glucan 13- beta -glucosidase precursor (EC 3.2.1.58) (Exo-13-beta-glucanase)	Cell wall organization and biogenesis
U434	YALI0C14190g	18673.3	21587.4	18487	22470.9	19667.3	21231.9	-0.109275	-1.07869	0.342938	0.435103	YlKre6, similar to Candida albicans Kre6, Glucosyl hydrolase required for β1,6-glucan biosynthesis	Cell wall protein
U480	YALI0E10175g	34482.9	34624.3	28515.6	36907.5	30846.4	33206.4	-0.0484886	-1.03418	0.690356	0.762121	Weakly similar to Saccharomyces cerevisiae Yps3, Aspartic protease; member of the yapsin family of proteases involved in cell wall growth and maintenance	Putative cell wall protein
U482	YALI0C24354g	9977.98	12150.2	10112.9	17672.4	18229.6	18674.1	-0.759409	-1.6928	9.79223e-11	7.75623e-10	YlChs3, Similar to Saccharomyces cerevisiae Chs3, Chitin synthase III; catalyzes the transfer of N-acetylglucosamine (GlcNAc) to chitin	cell wall protein
U488	YALI0A11198g	1389.3	1238.97	1273.8	2855.86	2624.48	3180.35	-1.14956	-2.21847	2.13032e-19	3.59579e-18	Similar to Candida albicans Hwp1, Hyphal wall protein 1	Putative cell wall protein
U526	YALI0F14927g	6630.32	8176.76	6480.25	6899.09	6418.98	7177.51	0.0546983	1.03864	0.658643	0.734371	YlCwh41, similar to Saccharomyces cerevisiae Cwh41, Processing alpha glucosidase I; ER type II integral membrane N-glycoprotein involved in assembly of cell wall beta 1,6 glucan and asparagine-linked protein glycosylation	Cell wall protein
U550	YALI0C08473g	240.499	293.185	327.301	1194.01	1279.77	1481.19	-2.1994	-4.59288	3.97146e-37	1.52947e-35	Weakly similar to Saccharomyces cerevisiae Flo11, GPI-anchored cell surface glycoprotein (flocculin)	Putative cell wall protein
U564	YALI0E22374g	9514.99	11661.5	9519.94	11117	11184.4	12420	-0.177743	-1.13111	0.140794	0.207651	Weakly similar to Saccharomyces cerevisiae Yps3, Aspartic protease; member of the yapsin family of proteases involved in cell wall growth and maintenance	Putative cell wall protein
U573	YALI0F00990g	203.275	352.082	238.839	708.868	802.93	916.563	-1.61216	-3.05708	1.41657e-12	1.35606e-11	Weakly similar to Saccharomyces cerevisiae Flo11, GPI-anchored cell surface glycoprotein (flocculin)	Putative cell wall protein
U578	YALI0F10901g	17.1725	12.216	6.32159	41.6249	59.9237	43.7633	-2.01033	-4.02874	1.14575e-06	5.19814e-06	Some similarities with Saccharomyces cerevisiae Flo11, GPI-anchored cell surface glycoprotein (flocculin)	Putative cell wall protein

## Sheet: Alkaline-downregulated
Ranking	Gene ID	Ylrim101D (pH 7.5) #1	Ylrim101D (pH 7.5) #2	Ylrim101D (pH 7.5) #3	WT (pH 7.5) #1	WT (pH 7.5) #2	WT (pH 7.5) #3	log2FoldChange	Foldchange	P-value	Adjusted P-value	Description of encoded protein
D9	YALI0C02981g	36754.2	28500.9	24617.9	198.58	100.428	172.625	7.57541	190.733	1.41319e-195	4.11731e-193	YlPir2, similar to Saccharomyces cerevisiae Hsp150 of the Pir1/Hsp150/Pir3 family of 1,3-beta-glucan-linked cell wall protein	Cell wall protein
D23	YALI0B20306g	31450.2	33233.7	27144.5	389.324	311.227	397.129	6.38855	83.781	0	0	YlPir1, highly similar to Saccharomyces cerevisiae Hsp150 of the Pir1/Hsp150/Pir3 family of 1,3-beta-glucan-linked cell wall protein	Cell wall protein
D24	YALI0F18282g	2678.79	2874.89	2508.65	85.8556	81.6906	24.8122	5.3794	41.6256	1.6685e-76	1.51089e-74	Similar to Saccharomyces cerevisiae GPI-anchored cell wall protein Cwp1	Putative cell wall protein
D40	YALI0C22836g	6482.08	9111.28	7023.19	326.848	192.143	119.825	5.14475	35.3773	3.10578e-69	2.53803e-67	Similar to Saccharomyces cerevisiae GPI-anchored cell wall protein Cwp1	Putative cell wall protein
D91	YALI0A13013g	1291.32	1234.92	1497.38	403.451	376.203	576.578	1.57013	2.96931	3.66914e-18	5.66518e-17	Weakly similar to Saccharomyces cerevisiae Yps3, Aspartic protease; member of the yapsin family of proteases involved in cell wall growth and maintenance	Putative cell wall protein
D115	YALI0A20438g	73.0599	42.8155	48.9752	6.49287	9.89263	16.3434	2.32299	5.00368	1.33084e-07	6.92924e-07	Similar to Saccharomyces cerevisiae Dcw1, Putative mannosidase; GPI-anchored membrane protein required for cell wall biosynthesis in bud formation;homologous to Dfg5p	Putative cell wall protein
D163	YALI0E31108g	329.838	450.869	307.281	47.9013	56.2016	41.3343	2.89845	7.45625	6.62844e-26	1.63901e-24	Similar to Saccharomyces cerevisiae GPI-anchored cell wall protein Cwp1	Putative cell wall protein
D166	YALI0A02002g	91.6549	101.758	74.8205	5.50337	25.8203	8.47421	2.74302	6.69472	5.75248e-09	3.57583e-08	Weakly similar to Saccharomyces cerevisiae Yps3, Aspartic protease; member of the yapsin family of proteases involved in cell wall growth and maintenance	Putative cell wall protein
D167	YALI0B07403g	1992.16	1380.62	2770.88	483.192	577.459	495.405	1.98087	3.94731	5.44236e-21	1.0273e-19	Some similarities with Saccharomyces cerevisiae Ecm13, involved in cell wall structure of biosynthesis	Putative Cell wall organization and biogenesis
D196	YALI0A08800g	5.55385	22.2972	4.46017	2.186	7.37259	2.82853	1.36249	2.57129	0.0641721	0.105994	Weakly similar to Saccharomyces cerevisiae Yps3, Aspartic protease; member of the yapsin family of proteases involved in cell wall growth and maintenance	Putative cell wall protein
D231	YALI0F05390g	4018.02	4535.29	3985.44	232.764	195.038	169.16	4.38908	20.953	3.70486e-171	8.86653e-169	YlExg1, Major exo-1,3-beta-glucanase of the cell wall; involved in cell wall beta-glucan assembly	Cell wall organization and biogenesis
D232	YALI0D06039g	174483	208395	170151	15603.8	14318.5	15248.7	3.6139	12.2431	1.7865e-172	4.43383e-170	YlPhr2, 1,3-beta-glucanosyltransferase. Highly similar to S. cerevisiae Gas1 and C. albicans Phr2 cell wall enzymes	Cell wall protein
D247	YALI0C14938g	15.8399	30.4449	7.14557	4.23081	0	6.14861	2.36576	5.15422	0.00200574	0.00498113	Weakly similar to Saccharomyces cerevisiae Yps3, Aspartic protease; member of the yapsin family of proteases involved in cell wall growth and maintenance	Putative cell wall protein
D251	YALI0C10135g	571.193	811.326	848.922	164.687	156.489	99.0266	2.40744	5.30533	4.00153e-21	7.72746e-20	Weakly similar to Saccharomyces cerevisiae Yps3, Aspartic protease; member of the yapsin family of proteases involved in cell wall growth and maintenance	Putative cell wall protein
D260	YALI0C01411g	102.27	93.7131	134.666	21.3715	16.8781	39.1532	2.08878	4.25389	1.93424e-08	1.12317e-07	similar to Yarrowia lipolytica Fks1p, 1,3-beta-D-glucan-UDP glucosyltransferase	Putative cell wall protein
D277	YALI0D01331g	4.31719	4.06216	0	0.0880807	16.7881	0.371677	-0.99227	-1.98931	0.437251	0.533313	Weakly similar to Saccharomyces cerevisiae Yps3, Aspartic protease; member of the yapsin family of proteases involved in cell wall growth and maintenance	Putative cell wall protein
D398	YALI0B20174g	64.1541	44.7808	17.121	12.9582	29.185	22.2746	0.963763	1.95039	0.0590956	0.0990105	weakly similar to Saccharomyces cerevisiae Yps3, Aspartic protease; member of the yapsin family of proteases involved in cell wall growth and maintenance	Putative cell wall protein
D434	YALI0E22572g	81.7671	70.2631	71.2754	55.278	43.115	58.5656	0.509537	1.42359	0.0743433	0.1201	Weakly similar to Saccharomyces cerevisiae Flo11, GPI-anchored cell surface glycoprotein (flocculin)	Putative cell wall protein
D482	YALI0E18722g	150.866	157.822	195.757	187.353	222.476	183.07	-0.233253	-1.17548	0.310179	0.400736	Weakly similar to Saccharomyces cerevisiae Flo11, GPI-anchored cell surface glycoprotein (flocculin)	Putative cell wall protein
D523	YALI0B09867g	297.163	212.853	275.242	191.698	246.005	209.022	0.279903	1.21411	0.228016	0.310872	Similar to Candida albicans Hyr1, GPI-anchored hyphal cell wall protein	Putative cell wall protein
D579	YALI0F21857g	101.885	59.1084	61.8571	30.0699	69.3323	37.5085	0.704799	1.62992	0.0759233	0.122299	Similar to Saccharomyces cerevisiae Dcw1, Putative mannosidase; GPI-anchored membrane protein required for cell wall biosynthesis in bud formation;homologous to Dfg5p	Putative cell wall protein
D581	YALI0F30833g	335.47	242.402	380.212	219.102	212.31	188.427	0.627939	1.54536	0.00821923	0.0175405	YlCda1, similar to Saccharomyces cerevisiae Cda1, Chitin deacetylase	Cell wall organization and biogenesis
D720	YALI0E33891g	4890.14	4000.92	4310.68	396.233	585.611	585.849	3.07401	8.42109	2.95374e-77	2.78774e-75	Similar to Saccharomyces cerevisiae GPI-anchored cell wall protein Cwp1	Putative cell wall protein
D730	YALI0F09163g	57.3568	59.1082	107.119	55.5844	68.5241	98.0291	0.00536563	1.00373	1	1	weakly similar to Saccharomyces cerevisiae Yps3, Aspartic protease; member of the yapsin family of proteases involved in cell wall growth and maintenance	Putative cell wall protein
D835	YALI0C12980g	664.826	597.621	657.825	360.695	378.59	334.064	0.838467	1.78815	8.62947e-07	3.99076e-06	weakly similar to Saccharomyces cerevisiae Yps3, Aspartic protease; member of the yapsin family of proteases involved in cell wall growth and maintenance	Putative cell wall protein
D839	YALI0C13970g	36.6571	36.6837	55.8739	21.4443	41.0542	24.1553	0.576071	1.49078	0.132587	0.197308	Weakly similar to Saccharomyces cerevisiae Flo11, GPI-anchored cell surface glycoprotein (flocculin)	Putative cell wall protein
