# Supplementary material for: The pH-Responsive Transcription Factors YlRim101 and Mhy1 Regulate Alkaline pH-Induced Filamentation in the Dimorphic Yeast Yarrowia lipolytica
Source: mSphere. 2021 May 19;6(3):e00179-21. doi: 10.1128/mSphere.00179-21 (PMC8265631; doi:10.1128/mSphere.00179-21)
Supplement: TABLE S3 [file msphere.00179-21-st003.xls]

## Sheet: Alkaline-upregulated
Ranking	Gene ID	Ylrim101D (pH 4.0) #1	Ylrim101D (pH 4.0) #2	Ylrim101D (pH 4.0) #3	WT (pH 4.0) #1	WT (pH 4.0) #2	WT (pH 4.0) #3	log2FoldChange	Foldchange	P-value	Adjusted P-value	Description of encoded protein
U2	YALI0F26565g	5.21564	14.947	22.1248	24.1141	0	12.3907	0.198696	1.14766	0.863301	0.962689	No similariy. Has signal peptide, putative GPI-anchor site, HD repeats, and Ser/Thr-rich repeats	Putative cell wall protein
U4	YALI0E22286g	118.919	64.7388	142.501	188.436	162.94	153.182	-0.629056	-1.54655	0.0480811	0.240976	Similar to Saccharomyces cerevisiae GPI-anchored cell wall protein Cwp1	Putative cell wall protein
U6	YALI0A00176g	117.852	131.531	101.87	114.09	170.751	114.268	-0.183714	-1.1358	0.517696	0.7819	Weakly similar to Saccharomyces cerevisiae Flo11, GPI-anchored cell surface glycoprotein (flocculin)	Putative cell wall protein
U8	YALI0D04851g	416.303	454.345	555.644	485.981	716.082	422.538	-0.187549	-1.13883	0.435846	0.73447	YlPhr1, 1,3-beta-glucanosyltransferase. Highly similar to S. cerevisiae Gas1 and C. albicans Phr1 cell wall enzymes	Cell wall protein
U15	YALI0C11165g	527.212	407.501	587.271	475.586	557.162	534.372	-0.0424666	-1.02987	0.843607	0.954287	Similar to Candida albicans Hyr1, GPI-anchored hyphal cell wall protein	Putative cell wall protein
U19	YALI0C23452g	477.421	475.257	759.246	677.732	569.388	659.627	-0.155471	-1.11379	0.484336	0.76972	Similar to Saccharomyces cerevisiae Flo11, GPI-anchored cell surface glycoprotein (flocculin)	Putative cell wall protein
U22	YALI0E26125g	1292.73	1208.6	1317.66	1560.51	1701.63	1856.27	-0.422993	-1.34071	0.00186093	0.0385944	Similar to Saccharomyces cerevisiae GPI-anchored cell wall protein Cwp1	Putative cell wall protein
U26	YALI0A21373g	585.843	466.294	533.632	354.016	433.27	285.959	0.563085	1.47743	0.0117717	0.111205	Similar to Saccharomyces cerevisiae GPI-anchored cell wall protein Cwp1	Putative cell wall protein
U33	YALI0D09185g	154.543	144.476	127.769	109.869	187.645	174.839	-0.145622	-1.10621	0.616335	0.847491	Some similarities with Saccharomyces cerevisiae Aga1, Anchorage subunit of a-agglutinin of a-cells; highly O-glycosylated protein with N-terminal secretion signal and C-terminal signal for addition of GPI anchor to cell wall	Putative cell wall protein
U61	YALI0E01210g	4119.74	5641.52	5286.7	5356.27	7043.98	6394.16	-0.321031	-1.24922	0.0201875	0.150219	Weakly similar to Saccharomyces cerevisiae Tir3 Cell wall mannoprotein	Putative cell wall protein
U74	YALI0F19030g	721.85	646.645	676.975	708.94	705.445	659.355	-0.0195761	-1.01366	0.910647	0.985532	Weakly similar to Saccharomyces cerevisiae Flo11, GPI-anchored cell surface glycoprotein (flocculin)	Putative cell wall protein
U103	YALI0B18194g	337.389	681.568	405.524	746.247	957.214	894.142	-0.86644	-1.82316	0.000511998	0.0164058	Similar to Candida albicans Hyr1, GPI-anchored hyphal cell wall protein)	Putative cell wall protein
U111	YALI0A17919g	12198.6	13981.2	14866.4	13174.9	13245	14376.3	0.00871357	1.00606	0.936742	0.993334	YlTos1, Similar to Saccharomyces cerevisiae Tos1, Covalently-bound cell wall protein of unknown function	Cell wall protein
U113	YALI0E19426g	353.661	386.609	265.787	270.059	270.628	415.324	0.0738255	1.0525	0.780267	0.927684	Weakly similar to Cryptococcus neoformans CIG Cytokine inducing-glycoprotein	Putative cell wall protein
U120	YALI0D17248g	22.602	28.8922	42.3933	52.348	52.5748	35.789	-0.582315	-1.49725	0.105267	0.364232	No similariy. Has signal peptide, putative GPI-anchor site, and repeats	Putative cell wal protein
U138	YALI0D00154g	9585.64	10887.4	13823.4	11420.5	10799.3	11719.7	0.0150202	1.01047	0.907883	0.984	Similar to Saccharomyces cerevisiae GPI-anchored cell wall protein Cwp1	Putative cell wall protein
U149	YALI0E33473g	5873.03	7064.34	6949.73	7092.2	6478.57	7033.41	-0.0511142	-1.03606	0.649963	0.863434	YlCwh43, Similar to Saccharomyces cerevisiae Cwh43, GPI lipid remodelase, responsible for introducing ceramides into GPI anchors having a C26:0 fatty acid in sn-2 of the glycerol moiety	Cell wall protein
U150	YALI0E20823g	486.09	403.521	519.761	274.802	433.837	436.872	0.299059	1.23034	0.209494	0.523906	Weakly similar to Saccharomyces cerevisiae Yps3, Aspartic protease; member of the yapsin family of proteases involved in cell wall growth and maintenance	Putative cell wall protein
U158	YALI0E18788g	2341.43	2222.92	2542.77	3274.81	3041.98	2923.54	-0.378527	-1.30001	0.00137596	0.0307015	YlCwp1, Cell wall protein.	Cell wall protein
U166	YALI0E24673g	8853.41	8492.14	8779.88	12177.4	11666.8	13104.1	-0.500056	-1.41427	1.02439e-06	0.000192385	YlCrh12, Similar to candida albicans Crh12, Chitin transglycosylase; functions in the transfer of chitin to beta(1-6) and beta(1-3) glucans in the cell wall	Cell wall protein
U177	YALI0C06490g	10107.7	10830.7	9313.84	10826.8	10164.4	9821.11	-0.0263238	-1.01841	0.804362	0.93877	YlPsa1, similar to candida albicans Psa1, GDP-mannose pyrophosphorylase (mannose-1-phosphate guanyltransferase); synthesizes GDP-mannose from GTP and mannose-1-phosphate in cell wall biosynthesis; required for normal cell wall structure	Cell wall protein
U203	YALI0F21428g	15858.3	17898	20957.5	21166.9	20521.8	23184.6	-0.245784	-1.18574	0.0408907	0.219938	Similar to Candida albicans Pga6, GPI-anchored cell wall adhesin-like protein	Putative cell wall adhesin protein
U204	YALI0B16324g	2534.54	2185.06	2045.83	2386.29	2534.15	2451.11	-0.123645	-1.08948	0.32944	0.648426	YlChs2, Chitin synthase II	Cell wall protein
U205	YALI0F18722g	8055.91	7146.03	8126.49	6552.8	6447.2	5683.14	0.320463	1.24873	0.00375781	0.0584058	YlDfg5, similar to Saccharomyces cerevisiae Dfg5 and Dcw1, Putative mannosidase; GPI-anchored membrane protein required for cell wall biosynthesis in bud formation	Cell wall protein
U229	YALI0E22088g	71.0098	104.635	79.1348	106.946	110.729	109.327	-0.359709	-1.28317	0.181908	0.482997	Weakly similar to Saccharomyces cerevisiae Tir1, Cell wall mannoprotein	Putative cell wall protein
U232	YALI0C09680g	15808.6	13365.4	13777	12479.1	12220.7	10274.9	0.296494	1.22816	0.0105557	0.104938	YlCrh11, similar to candida albicans Crh12, Chitin transglycosylase; functions in the transfer of chitin to beta(1-6) and beta(1-3) glucans in the cell wall	Cell wall protein
U320	YALI0B15510g	60056.2	55241.3	54568.2	48997.8	45478.8	40328.7	0.333557	1.26012	0.00247767	0.0457893	YlUtr2, similar to Saccharomyces cerevisiae Utr2, Chitin transglycosylase; functions in the transfer of chitin to beta(1-6) and beta(1-3) glucans in the cell wall; similar to and functionally redundant with Crh1	Cell wall protein
U322	YALI0F01925g	2911.17	2169.11	2110.24	2452.17	2292.99	1971.08	0.0989144	1.07097	0.514386	0.781499	Similar to Candida albicans Chs4, Activator of Chs3p chitin synthase; required for wild-type wall chitin content, but not for hyphal growth	Putative Cell wall protein
U338	YALI0D17270g	33.9957	13.9342	34.6675	34.2639	17.9746	5.67676	0.487131	1.40165	0.428515	0.729771	Weakly similar to Saccharomyces cerevisiae Yps3, Aspartic protease; member of the yapsin family of proteases involved in cell wall growth and maintenance	Putative cell wall protein
U353	YALI0E03146g	7617.61	7188.89	5659.84	6668.29	6085.77	5583.51	0.158735	1.11631	0.21561	0.53041	YlUap1, similar to candida albicans Uap1, UDP-N-acetylglucosamine pyrophosphorylase; catalyzes the formation of UDP-N-acetylglucosamine (UDP-GlcNAc), which is important in cell wall biosynthesis	Cell wall protein
U372	YALI0E16170g	3334.43	3712.52	3302.5	3621.87	3754.25	3938.71	-0.128795	-1.09338	0.244116	0.562438	YlChs5, Similar to Candida albicans Chitin biosynthesis protein Chs5	Cell wall organization and biogenesis
U376	YALI0B03564g	59888.7	61071.1	69678.1	51635.3	49614.8	48385	0.349386	1.27402	0.000998268	0.0248136	Similar to Candida albicans Glucan 13- beta -glucosidase precursor (EC 3.2.1.58) (Exo-13-beta-glucanase)	Cell wall organization and biogenesis
U434	YALI0C14190g	14610.1	11728.4	12457	11163.2	9446.92	8639.4	0.407677	1.32655	0.00113616	0.0268421	YlKre6, similar to Candida albicans Kre6, Glucosyl hydrolase required for β1,6-glucan biosynthesis	Cell wall protein
U480	YALI0E10175g	21082.3	20293.3	22526.1	17647.3	16077.7	14676.5	0.400879	1.32031	0.000247511	0.0100205	Weakly similar to Saccharomyces cerevisiae Yps3, Aspartic protease; member of the yapsin family of proteases involved in cell wall growth and maintenance	Putative cell wall protein
U482	YALI0C24354g	10292.4	9514.43	8771.18	9589.64	9309.16	7328.15	0.124039	1.08978	0.313707	0.631994	YlChs3, Similar to Saccharomyces cerevisiae Chs3, Chitin synthase III; catalyzes the transfer of N-acetylglucosamine (GlcNAc) to chitin	cell wall protein
U488	YALI0A11198g	1291.08	1070.1	1194.78	1461.64	1348.82	1381.58	-0.237	-1.17854	0.092157	0.338631	Similar to Candida albicans Hwp1, Hyphal wall protein 1	Putative cell wall protein
U526	YALI0F14927g	3272.35	3348.83	3332.79	3456.7	3435.08	3342.45	-0.0400111	-1.02812	0.70807	0.890985	YlCwh41, similar to Saccharomyces cerevisiae Cwh41, Processing alpha glucosidase I; ER type II integral membrane N-glycoprotein involved in assembly of cell wall beta 1,6 glucan and asparagine-linked protein glycosylation	Cell wall protein
U550	YALI0C08473g	660.772	598.825	519.416	660.314	759.114	581.509	-0.169372	-1.12457	0.375161	0.687698	Weakly similar to Saccharomyces cerevisiae Flo11, GPI-anchored cell surface glycoprotein (flocculin)	Putative cell wall protein
U564	YALI0E22374g	6561.24	6460.53	6524.57	5193.96	6010.31	6640.5	0.13108	1.09511	0.253778	0.573844	Weakly similar to Saccharomyces cerevisiae Yps3, Aspartic protease; member of the yapsin family of proteases involved in cell wall growth and maintenance	Putative cell wall protein
U573	YALI0F00990g	533.981	424.453	376.215	399.299	440.411	411.704	0.0929682	1.06656	0.663987	0.870004	Weakly similar to Saccharomyces cerevisiae Flo11, GPI-anchored cell surface glycoprotein (flocculin)	Putative cell wall protein
U578	YALI0F10901g	32.9926	13.9328	41.2245	9.02841	35.6996	30.157	0.249884	1.18911	0.633126	0.85697	Some similarities with Saccharomyces cerevisiae Flo11, GPI-anchored cell surface glycoprotein (flocculin)	Putative cell wall protein

## Sheet: Alkaline-downregulated
Ranking	Gene ID	Ylrim101D (pH 4.0) #1	Ylrim101D (pH 4.0) #2	Ylrim101D (pH 4.0) #3	WT (pH 4.0) #1	WT (pH 4.0) #2	WT (pH 4.0) #3	log2FoldChange	Foldchange	P-value	Adjusted P-value	Description of encoded protein
D9	YALI0C02981g	22825.2	25532.2	27706.8	26272.6	22818.1	22793.6	0.0815742	1.05817	0.473219	0.764092	YlPir2, similar to Saccharomyces cerevisiae Hsp150 of the Pir1/Hsp150/Pir3 family of 1,3-beta-glucan-linked cell wall protein	Cell wall protein
D23	YALI0B20306g	26336	29229.8	32788.2	23168.2	23585.4	25357.9	0.29301	1.22519	0.00908896	0.095033	YlPir1, highly similar to Saccharomyces cerevisiae Hsp150 of the Pir1/Hsp150/Pir3 family of 1,3-beta-glucan-linked cell wall protein	Cell wall protein
D24	YALI0F18282g	3342.22	4215.68	5128.13	3978.45	3765.01	4834.02	0.0121752	1.00847	0.935604	0.993262	Similar to Saccharomyces cerevisiae GPI-anchored cell wall protein Cwp1	Putative cell wall protein
D40	YALI0C22836g	9243.1	8994.31	14182.9	8597.22	7863.34	10230.9	0.280452	1.21458	0.0869145	0.330251	Similar to Saccharomyces cerevisiae GPI-anchored cell wall protein Cwp1	Putative cell wall protein
D91	YALI0A13013g	9428.57	14874	8400.52	8334.82	8848.11	9144.27	0.312865	1.24217	0.0664885	0.287239	Weakly similar to Saccharomyces cerevisiae Yps3, Aspartic protease; member of the yapsin family of proteases involved in cell wall growth and maintenance	Putative cell wall protein
D115	YALI0A20438g	475.079	139.456	171.369	39.5911	170.928	268.099	0.723831	1.65156	0.236264	0.554263	Similar to Saccharomyces cerevisiae Dcw1, Putative mannosidase; GPI-anchored membrane protein required for cell wall biosynthesis in bud formation;homologous to Dfg5p	Putative cell wall protein
D163	YALI0E31108g	696.538	511.129	577.766	425.236	416.71	528.629	0.381319	1.30253	0.0647382	0.283688	Similar to Saccharomyces cerevisiae GPI-anchored cell wall protein Cwp1	Putative cell wall protein
D166	YALI0A02002g	172.032	128.522	146.725	137.041	84.979	145.945	0.280701	1.21478	0.339554	0.656859	Weakly similar to Saccharomyces cerevisiae Yps3, Aspartic protease; member of the yapsin family of proteases involved in cell wall growth and maintenance	Putative cell wall protein
D167	YALI0B07403g	5441.95	5505.99	6439.53	5018.54	4230.15	4748.02	0.313084	1.24236	0.00685548	0.0813732	Some similarities with Saccharomyces cerevisiae Ecm13, involved in cell wall structure of biosynthesis	Putative Cell wall organization and biogenesis
D196	YALI0A08800g	29.7352	59.7948	55.042	29.9137	54.2406	15.2524	0.547287	1.46134	0.244356	0.562509	Weakly similar to Saccharomyces cerevisiae Yps3, Aspartic protease; member of the yapsin family of proteases involved in cell wall growth and maintenance	Putative cell wall protein
D231	YALI0F05390g	1568.3	1976.83	1789.36	1297.51	1234.53	1472.78	0.413331	1.33176	0.00381261	0.0586669	YlExg1, Major exo-1,3-beta-glucanase of the cell wall; involved in cell wall beta-glucan assembly	Cell wall organization and biogenesis
D232	YALI0D06039g	119978	130306	140821	109009	97901.3	92978.7	0.383134	1.30417	0.000528727	0.0166774	YlPhr2, 1,3-beta-glucanosyltransferase. Highly similar to S. cerevisiae Gas1 and C. albicans Phr2 cell wall enzymes	Cell wall protein
D247	YALI0C14938g	56.2577	30.8805	24.1745	17.2078	14.1925	34.0628	0.760928	1.69458	0.0968198	0.346982	Weakly similar to Saccharomyces cerevisiae Yps3, Aspartic protease; member of the yapsin family of proteases involved in cell wall growth and maintenance	Putative cell wall protein
D251	YALI0C10135g	802.738	987.421	943.086	808.789	856.331	944.578	0.0661769	1.04694	0.687665	0.880513	Weakly similar to Saccharomyces cerevisiae Yps3, Aspartic protease; member of the yapsin family of proteases involved in cell wall growth and maintenance	Putative cell wall protein
D260	YALI0C01411g	156.594	112.581	118.687	122.241	141.299	201.808	-0.262017	-1.19915	0.371719	0.684606	similar to Yarrowia lipolytica Fks1p, 1,3-beta-D-glucan-UDP glucosyltransferase	Putative cell wall protein
D277	YALI0D01331g	85.5278	12.9305	9.849	19.1674	52.4128	27.0848	0.13049	1.09467	0.875234	0.969439	Weakly similar to Saccharomyces cerevisiae Yps3, Aspartic protease; member of the yapsin family of proteases involved in cell wall growth and maintenance	Putative cell wall protein
D398	YALI0B20174g	79.6691	66.7544	63.3816	50.9149	92.7067	126.959	-0.362588	-1.28573	0.321062	0.641081	weakly similar to Saccharomyces cerevisiae Yps3, Aspartic protease; member of the yapsin family of proteases involved in cell wall growth and maintenance	Putative cell wall protein
D434	YALI0E22572g	179.16	208.262	120.366	194.707	220.765	201.846	-0.281576	-1.21552	0.287652	0.605934	Weakly similar to Saccharomyces cerevisiae Flo11, GPI-anchored cell surface glycoprotein (flocculin)	Putative cell wall protein
D482	YALI0E18722g	624.072	574.908	586.74	735.864	682.913	707.109	-0.251185	-1.19018	0.141592	0.425306	Weakly similar to Saccharomyces cerevisiae Flo11, GPI-anchored cell surface glycoprotein (flocculin)	Putative cell wall protein
D523	YALI0B09867g	871.035	715.397	646.937	748.701	787.267	618.506	0.0522536	1.03688	0.785659	0.929625	Similar to Candida albicans Hyr1, GPI-anchored hyphal cell wall protein	Putative cell wall protein
D579	YALI0F21857g	114.793	132.515	171.993	134.169	93.434	196.753	-0.0154026	-1.01073	0.974665	1	Similar to Saccharomyces cerevisiae Dcw1, Putative mannosidase; GPI-anchored membrane protein required for cell wall biosynthesis in bud formation;homologous to Dfg5p	Putative cell wall protein
D581	YALI0F30833g	506.877	588.869	528.106	647.283	681.588	592.255	-0.242476	-1.18302	0.181772	0.482892	YlCda1, similar to Saccharomyces cerevisiae Cda1, Chitin deacetylase	Cell wall organization and biogenesis
D720	YALI0E33891g	1082.69	1582.25	2300.09	1462.65	1231.89	1372.84	0.287659	1.22066	0.177529	0.47647	Similar to Saccharomyces cerevisiae GPI-anchored cell wall protein Cwp1	Putative cell wall protein
D730	YALI0F09163g	339.093	197.272	140.95	120.608	175.632	276.337	0.244047	1.18431	0.530821	0.789807	weakly similar to Saccharomyces cerevisiae Yps3, Aspartic protease; member of the yapsin family of proteases involved in cell wall growth and maintenance	Putative cell wall protein
D835	YALI0C12980g	747.162	808.066	814.483	909.214	811.653	790.697	-0.0834886	-1.05958	0.608264	0.842834	weakly similar to Saccharomyces cerevisiae Yps3, Aspartic protease; member of the yapsin family of proteases involved in cell wall growth and maintenance	Putative cell wall protein
D839	YALI0C13970g	29.9189	23.898	63.3055	60.9362	56.2537	85.1426	-0.780297	-1.71748	0.0551891	0.261115	Weakly similar to Saccharomyces cerevisiae Flo11, GPI-anchored cell surface glycoprotein (flocculin)	Putative cell wall protein
