# Supplementary material for: The pH-Responsive Transcription Factors YlRim101 and Mhy1 Regulate Alkaline pH-Induced Filamentation in the Dimorphic Yeast Yarrowia lipolytica
Source: mSphere. 2021 May 19;6(3):e00179-21. doi: 10.1128/mSphere.00179-21 (PMC8265631; doi:10.1128/mSphere.00179-21)
Supplement: TABLE S4 [file msphere.00179-21-st004.xls]

## Sheet: Alkaline-upregulated
Alkaline-upregulated transcription factor genes in WT (pH 7.5) vs WT (pH 4.0)
Ranking	Gene ID	WT (pH 4.0) #1	WT (pH 4.0) #2	WT (pH 4.0) #3	WT (pH 7.5) #1	WT (pH 7.5) #2	WT (pH 7.5) #3	log2FoldChange	Fold change	P-value	adjusted P-value	Description of encoded protein
U46	YALI0B21582g	898.417	1001.95	1089.37	18784.1	17755.5	20408.6	4.24944	19.0199	0	0	Mhy1, Yarrowia lipolytica C2H2-type zinc finger protein, required for dimorphic transition	Transcription factor
U49	YALI0A12925g	0.0535825	3.46773	0	20.1583	38.5433	14.1369	4.19268	18.2861	5.14e-09	1.61e-08	Weakly similar to Saccharomyces cerevisiae Rme1, Zinc finger protein involved in control of meiosis	Putative transcription factor
U122	YALI0B13640g	5069.08	4982.42	4382.84	26277.1	23503.5	25472.9	2.38246	5.21426	1.29e-156	9.15e-155	YlRim101, C2H2-type zinc finger transcription factor required for ambient pH signalling, mating and meiosis.	Transcription factor
U127	YALI0E16973g	681.191	944.58	930.877	4868.68	3591.09	4012.63	2.28502	4.8737	1.38e-56	2.64e-55	YlAce2, Transcription factor required for septum destruction after cytokinesis	Transcription factor
U131	YALI0E20449g	611.794	610.726	563.335	3196.87	2475.89	2880.01	2.25972	4.78897	3.49e-77	9.76e-76	Weakly similar to Saccharomyces cerevisiae Yox1, Homeobox transcriptional repressor	Putative transcription factor
U165	YALI0F25113g	1376.36	1632.06	1373.77	5762.06	5471.93	5782.15	1.95618	3.88032	1.25e-90	4.39e-89	FMN-binding domain-containing protein, putative transcription factor	Putative transcription factor
U218	YALI0B13354g	336.626	356.137	229.548	925.821	1082.21	919.139	1.66598	3.17329	1.68e-18	9.41e-18	Weakly similar to Saccharomyces cerevisiae Cbf1, Basic helix-loop-helix (bHLH) protein	Putative transcription factor
U220	YALI0C09482g	51.9257	111.067	67.1631	278.372	245.149	200.991	1.65697	3.15353	9.52e-08	2.69e-07	Weakly similar to Saccharomyces cerevisiae Mal13, MAL-activator protein, has cla4 domain.	Putative transcription factor
U300	YALI0C08327g	1076.56	921.869	1060.91	2693.77	2707.89	2927.59	1.44545	2.72347	6.35e-43	8.39e-42	Weakly similar to Saccharomyces cerevisiae Mit1, Transcriptional regulator of pseudohyphal growth; protein with sequence similarity to S. pombe gti1+ (gluconate transport inducer 1) and C. albicans Wor1	Putative transcription factor
U321	YALI0E29271g	57.9013	34.2389	35.9308	118.184	148.177	75.4023	1.40078	2.64045	7.33e-05	0.000155279	Some similarities with Saccharomyces cerevisiae Mot3, Transcriptional repressor, activator; role in cellular adjustment to osmotic stress including modulation of mating efficiency	Putative transcription factor
U601	YALI0F15169g	1079.77	1011.06	853.281	2398.67	1788.62	1774.36	1.01835	2.0256	4.61e-13	1.91e-12	YlTec1, Transcription factor targeting filamentation genes	Transcription factor

## Sheet: Alkaline-downregulated
Alkaline-downregulated transcription factor genes in WT (pH 7.5) vs WT (pH 4.0)
Ranking	Gene ID	WT (pH 4.0) #1	WT (pH 4.0) #2	WT (pH 4.0) #3	WT (pH 7.5) #1	WT (pH 7.5) #2	WT (pH 7.5) #3	log2FoldChange	Fold change	P-value	adjusted P-value	Description of encoded protein
D101	YALI0D15664g	9218.87	9190.19	9607.6	770.765	491.492	451.898	-4.02985	-16.3345	4.25374e-134	2.57141e-132	Weakly similar to Saccharomyces cerevisiae Rof1, Putative transcription factor containing a WOPR domain; binds DNA in vitro; similar to C. albicans Wor1p transcription factor that regulates white-opaque switching; overexpression causes a cell cycle delay or arrest	Putative transcription factor
D134	YALI0B05478g	3726.64	2726.59	2770.81	210.406	280.657	288.055	-3.56509	-11.8358	1.02213e-105	4.45356e-104	Some similarities with Saccharomyces cerevisiae Stp3, Zinc-finger protein of unknown function; possibly involved in pre-tRNA splicing and in uptake of branched-chain amino acids	Putative transcription factor
D212	YALI0E18161g	33.6213	41.3925	78.3941	1.17005	12.9239	7.79437	-2.77653	-6.85201	1.14863e-06	2.92497e-06	Weakly similar to Saccharomyces cerevisiae Sdd4, Putative transcription factor, as suggested by computational analysis	Putative transcription factor
D280	YALI0D20482g	2102.34	2738.4	2456.38	423.464	505.018	467.619	-2.38564	-5.22577	4.12821e-74	1.13062e-72	Some similarities with Saccharomyces cerevisiae Gat1, Transcriptional activator of nitrogen catabolite repression genes	Putative transcription factor
D298	YALI0F03157g	2181.66	2006.5	2250.35	353.979	452.417	488.243	-2.31466	-4.97487	6.30863e-64	1.39247e-62	Some similarities with Saccharomyces cerevisiae Met32 transcriptional regulator of sulfur amino acid metabolism; involved in transcriptional regulation of the methionine biosynthetic genes	Putative transcription factor
D527	YALI0B00660g	1298.21	1139.58	1247.25	391.613	330.459	460.456	-1.6407	-3.11817	1.289e-25	9.87353e-25	Weakly similar to Saccharomyces cerevisiae Upc2, Sterol regulatory element binding protein; induces sterol biosynthetic genes. Has ZnF_C2H2 domain.	Putative transcription factor
D616	YALI0D24167g	4302.54	4246.58	4882.01	1486.37	1705.18	1646.27	-1.47313	-2.77624	1.07676e-49	1.70805e-48	Some similarities with Saccharomyces cerevisiae Cbf1, Basic helix-loop-helix (bHLH) protein	Putative transcription factor
D661	YALI0E23518g	12631.4	11257.4	12460.1	4253.97	4551.26	5075.01	-1.3891	-2.61916	9.3963e-52	1.60023e-50	Weakly similar to Saccharomyces cerevisiae Mig2, Zinc finger transcriptional repressor	Transcription factor
D732	YALI0C13178g	1714.36	1624.94	1796.4	717.732	774.604	633.128	-1.27133	-2.41383	4.38311e-25	3.26785e-24	Some similarities with Saccharomyces cerevisiae Tye7, Serine-rich protein that contains a bHLH DNA binding motif; binds E-boxes of glycolytic genes and contributes to their activation	Putative transcription factor
D822	YALI0B09713g	1888.78	1802.33	1809.93	914.879	820.334	737.347	-1.1526	-2.22314	1.18956e-22	7.98992e-22	YlPpr1, similar to Saccharomyces cerevisiae Ppr1, Zinc finger transcription factor; has GAL4 domain	Transcription factor
D906	YALI0A16841g	968.467	650.795	901.861	317.101	382.394	513.896	-1.0543	-2.07671	9.56467e-07	2.46368e-06	Weakly similar to Saccharomyces cerevisiae Azf1, Zinc-finger transcription factor; involved in diauxic shift	Putative transcription factor
D934	YALI0D09625g	4835.3	4494.13	6215.1	2396.18	2850.56	2353.56	-1.03202	-2.04489	7.26788e-17	3.75423e-16	Similar to Saccharomyces cerevisiae Taf13, TFIID subunit (19 kDa); involved in RNA polymerase II transcription initiation, similar to histone H4 with atypical histone fold motif of Spt3-like transcription factors	Putative transcription factor
D966	YALI0D20394g	796.106	924.546	963.783	459.094	391.177	489.95	-1.00294	-2.00408	3.6932e-10	1.26378e-09	Weakly similar to Saccharomyces cerevisiae Uga3, Transcriptional activator for GABA-dependent induction of GABA genes	Putative transcription factor
D970	YALI0F16599g	1918.6	1960.91	1542.31	942.48	874.495	891.194	-1.00113	-2.00156	7.46443e-16	3.64264e-15	Similar to Saccharomyces cerevisiae Stb4, Putative transcription factor; contains a Zn(II)2Cys6 zinc finger domain characteristic of DNA-binding proteins	Putative transcription factor
