# Supplementary material for: The pH-Responsive Transcription Factors YlRim101 and Mhy1 Regulate Alkaline pH-Induced Filamentation in the Dimorphic Yeast Yarrowia lipolytica
Source: mSphere. 2021 May 19;6(3):e00179-21. doi: 10.1128/mSphere.00179-21 (PMC8265631; doi:10.1128/mSphere.00179-21)
Supplement: TABLE S5 [file msphere.00179-21-st005.xls]

## Sheet: Alkaline-upregulated
Ranking	Gene ID	Ylrim101D (pH 7.5) #1	Ylrim101D (pH 7.5) #2	Ylrim101D (pH 7.5) #3	WT (pH 7.5) #1	WT (pH 7.5) #2	WT (pH 7.5) #3	log2FoldChange	Fold change	P-value	Adjusted P-value	Description of encoded protein
U46	YALI0B21582g	7839.5	6084.87	7377.33	18935.3	17730.8	20570.8	-1.42583	-2.68669	2.44249e-29	7.17858e-28	Mhy1, Yarrowia lipolytica C2H2-type zinc finger protein, required for dimorphic transition	Transcription factor
U49	YALI0A12925g	0.844577	1.01621	0	20.3208	38.4374	14.1691	-5.03734	-32.8391	6.87417e-10	4.82344e-09	Weakly similar to Saccharomyces cerevisiae Rme1, Zinc finger protein involved in control of meiosis	Putative transcription factor
U122	YALI0B13640g	0	0.00536923	3.80662	26488.7	23470.8	25674.9	-14.1845	-18619.3	0	0	YlRim101, C2H2-type zinc finger transcription factor required for ambient pH signalling, mating and meiosis.	Transcription factor
U127	YALI0E16973g	1485.8	1752.93	1048.17	4907.98	3586.25	4044.27	-1.54834	-2.9248	4.85112e-18	7.43876e-17	YlAce2, Transcription factor required for septum destruction after cytokinesis	Transcription factor
U131	YALI0E20449g	1976.64	2616.25	2069.51	3222.67	2472.6	2902.87	-0.368006	-1.29057	0.0107228	0.0222048	Weakly similar to Saccharomyces cerevisiae Yox1, Homeobox transcriptional repressor	Putative transcription factor
U165	YALI0F25113g	1497.33	1826.24	1200.23	5808.45	5464.33	5828.06	-1.91856	-3.78047	1.19287e-38	4.87405e-37	FMN-binding domain-containing protein, putative transcription factor	Putative transcription factor
U218	YALI0B13354g	582.223	341.191	572.844	933.24	1080.54	926.168	-0.97406	-1.96436	1.27142e-06	5.73335e-06	Weakly similar to Saccharomyces cerevisiae Cbf1, Basic helix-loop-helix (bHLH) protein	Putative transcription factor
U220	YALI0C09482g	79.4995	28.6485	90.3073	280.654	244.783	202.155	-1.87455	-3.66688	1.41834e-06	6.3574e-06	Weakly similar to Saccharomyces cerevisiae Mal13, MAL-activator protein, has cla4 domain.	Putative transcription factor
U300	YALI0C08327g	405.903	325.788	277.596	2715.44	2704.13	2951.02	-3.05045	-8.2847	4.39999e-87	4.8335e-85	Weakly similar to Saccharomyces cerevisiae Mit1, Transcriptional regulator of pseudohyphal growth; protein with sequence similarity to S. pombe gti1+ (gluconate transport inducer 1) and C. albicans Wor1	Putative transcription factor
U321	YALI0E29271g	54.138	68.2018	77.086	119.129	147.803	75.5153	-0.77572	-1.71204	0.0166401	0.0328246	Some similarities with Saccharomyces cerevisiae Mot3, Transcriptional repressor, activator; role in cellular adjustment to osmotic stress including modulation of mating efficiency	Putative transcription factor
U601	YALI0F15169g	1452.29	1151.41	932.48	2418.1	1786.25	1787.95	-0.76076	-1.69438	1.29521e-05	4.96524e-05	YlTec1, Transcription factor targeting filamentation genes	Transcription factor

## Sheet: Alkaline-downregulated
Ranking	Gene ID	Ylrim101D (pH 7.5) #1	Ylrim101D (pH 7.5) #2	Ylrim101D (pH 7.5) #3	WT (pH 7.5) #1	WT (pH 7.5) #2	WT (pH 7.5) #3	log2FoldChange	Fold change	P-value	Adjusted P-value	Description of encoded protein
D101	YALI0D15664g	9095.31	9010.61	8544.47	777.135	490.954	454.755	3.95051	15.4604	6.83176e-100	8.17493e-98	Weakly similar to Saccharomyces cerevisiae Rof1, Putative transcription factor containing a WOPR domain; binds DNA in vitro; similar to C. albicans Wor1p transcription factor that regulates white-opaque switching; overexpression causes a cell cycle delay or arrest	Putative transcription factor
D134	YALI0B05478g	2239.12	1124.09	1839.11	212.036	280.174	290.599	2.7319	6.64329	1.7001e-31	5.39924e-30	Some similarities with Saccharomyces cerevisiae Stp3, Zinc-finger protein of unknown function; possibly involved in pre-tRNA splicing and in uptake of branched-chain amino acids	Putative transcription factor
D212	YALI0E18161g	0.324739	20.2926	15.8771	1.19123	12.8971	7.85247	0.744156	1.67499	0.442419	0.538049	Weakly similar to Saccharomyces cerevisiae Sdd4, Putative transcription factor, as suggested by computational analysis	Putative transcription factor
D280	YALI0D20482g	371.734	228.138	274.107	426.829	504.2	471.312	-0.68189	-1.60424	0.00277204	0.0066794	Some similarities with Saccharomyces cerevisiae Gat1, Transcriptional activator of nitrogen catabolite repression genes	Putative transcription factor
D298	YALI0F03157g	1612.81	914.348	1386.09	356.751	451.713	492.52	1.5887	3.00779	2.42587e-14	2.78829e-13	Some similarities with Saccharomyces cerevisiae Met32 transcriptional regulator of sulfur amino acid metabolism; involved in transcriptional regulation of the methionine biosynthetic genes	Putative transcription factor
D527	YALI0B00660g	1024.19	618.049	675.105	394.762	330.147	464.636	0.961853	1.94781	1.80713e-05	6.7052e-05	Weakly similar to Saccharomyces cerevisiae Upc2, Sterol regulatory element binding protein; induces sterol biosynthetic genes. Has ZnF_C2H2 domain.	Putative transcription factor
D616	YALI0D24167g	3030.99	2075.87	2539.36	1498.29	1702.71	1659.39	0.65384	1.57335	8.48538e-06	3.34474e-05	Some similarities with Saccharomyces cerevisiae Cbf1, Basic helix-loop-helix (bHLH) protein	Putative transcription factor
D661	YALI0E23518g	14571.9	6695.82	12742.6	4288.16	4544.91	5115.67	1.28582	2.4382	1.66102e-09	1.11752e-08	Weakly similar to Saccharomyces cerevisiae Mig2, Zinc finger transcriptional repressor	Putative transcription factor
D732	YALI0C13178g	630.068	461.247	545.667	723.509	773.39	637.73	-0.382904	-1.30396	0.0298374	0.0547333	Some similarities with Saccharomyces cerevisiae Tye7, Serine-rich protein that contains a bHLH DNA binding motif; binds E-boxes of glycolytic genes and contributes to their activation	Putative transcription factor
D822	YALI0B09713g	451.684	374.678	399.244	922.296	819.179	742.771	-1.01897	-2.02647	2.02668e-09	1.34998e-08	YlPpr1, similar to Saccharomyces cerevisiae Ppr1, Zinc finger transcription factor; has GAL4 domain	Transcription factor
D906	YALI0A16841g	254.669	224.015	270.67	319.566	381.897	518.844	-0.703475	-1.62842	0.00305556	0.00728919	Weakly similar to Saccharomyces cerevisiae Azf1, Zinc-finger transcription factor; involved in diauxic shift	Putative transcription factor
D934	YALI0D09625g	1151.54	1799.82	1904.23	2415.43	2846.39	2371.88	-0.652997	-1.57243	0.000157007	0.000490491	Similar to Saccharomyces cerevisiae Taf13, TFIID subunit (19 kDa); involved in RNA polymerase II transcription initiation, similar to histone H4 with atypical histone fold motif of Spt3-like transcription factors	Putative transcription factor
D966	YALI0D20394g	537.826	528.363	526.194	462.799	390.748	494.14	0.24154	1.18225	0.173227	0.24724	Weakly similar to Saccharomyces cerevisiae Uga3, Transcriptional activator for GABA-dependent induction of GABA genes	Putative transcription factor
D970	YALI0F16599g	879.796	1011.95	1310.49	950.086	873.298	898.185	0.234551	1.17654	0.150764	0.220102	Similar to Saccharomyces cerevisiae Stb4, Putative transcription factor; contains a Zn(II)2Cys6 zinc finger domain characteristic of DNA-binding proteins	Putative transcription factor
