# Supplementary material for: The pH-Responsive Transcription Factors YlRim101 and Mhy1 Regulate Alkaline pH-Induced Filamentation in the Dimorphic Yeast Yarrowia lipolytica
Source: mSphere. 2021 May 19;6(3):e00179-21. doi: 10.1128/mSphere.00179-21 (PMC8265631; doi:10.1128/mSphere.00179-21)
Supplement: TABLE S6 [file msphere.00179-21-st006.xls]

## Sheet: Alkaline-upregulated
Ranking	Gene ID	Ylrim101D (pH 4.0) #1	Ylrim101D (pH 4.0) #2	Ylrim101D (pH 4.0) #3	WT (pH 4.0) #1	WT (pH 4.0) #2	WT (pH 4.0) #3	log2FoldChange	Fold change	P-value	Adjusted P-value	Description of encoded protein
U46	YALI0B21582g	480.032	639.679	731.571	959.575	1063.2	1163.28	-0.783744	-1.72159	3.31884e-05	0.00256798	Mhy1, Yarrowia lipolytica C2H2-type zinc finger protein, required for dimorphic transition	Transcription factor
U49	YALI0A12925g	4.16334e-17	4.16334e-17	4.16334e-17	0.0754932	3.60576	0	-3.49326	-11.261	0.148505	0.434793	Weakly similar to Saccharomyces cerevisiae Rme1, Zinc finger protein involved in control of meiosis	Putative transcription factor
U122	YALI0B13640g	4.16334e-17	4.16334e-17	4.16334e-17	5415.09	5287	4682.41	-15.3388	-41440.8	0	0	YlRim101, C2H2-type zinc finger transcription factor required for ambient pH signalling, mating and meiosis.	Transcription factor
U127	YALI0E16973g	1023.29	977.448	948.977	727.396	1001.83	993.983	0.114451	1.08256	0.502214	0.780413	YlAce2, Transcription factor required for septum destruction after cytokinesis	Transcription factor
U131	YALI0E20449g	839.09	531.047	759.065	653.567	647.953	602.03	0.161668	1.11858	0.428146	0.729771	Weakly similar to Saccharomyces cerevisiae Yox1, Homeobox transcriptional repressor	Putative transcription factor
U165	YALI0F25113g	1585.91	1398.9	1837.36	1470.19	1731.28	1467.83	0.0459818	1.03239	0.752495	0.911516	FMN-binding domain-containing protein, putative transcription factor	Putative transcription factor
U218	YALI0B13354g	337.813	348.727	429.349	359.661	377.262	246.162	0.182806	1.13509	0.451237	0.747749	Weakly similar to Saccharomyces cerevisiae Cbf1, Basic helix-loop-helix (bHLH) protein	Putative transcription factor
U220	YALI0C09482g	72.3413	61.7733	57.739	55.5267	116.938	72.039	-0.346769	-1.27171	0.3193	0.638575	Weakly similar to Saccharomyces cerevisiae Mal13, MAL-activator protein, has cla4 domain.	Putative transcription factor
U300	YALI0C08327g	667.915	665.586	584.727	1150.1	978.714	1133.12	-0.765286	-1.69971	3.17171e-06	0.000456254	Weakly similar to Saccharomyces cerevisiae Mit1, Transcriptional regulator of pseudohyphal growth; protein with sequence similarity to S. pombe gti1+ (gluconate transport inducer 1) and C. albicans Wor1	Putative transcription factor
U321	YALI0E29271g	29.9842	42.8521	35.0206	61.7067	36.5515	38.5706	-0.343627	-1.26894	0.32124	0.641247	Some similarities with Saccharomyces cerevisiae Mot3, Transcriptional repressor, activator; role in cellular adjustment to osmotic stress including modulation of mating efficiency	Putative transcription factor
U601	YALI0F15169g	1416.62	1006.33	1010.19	1153.59	1072.74	912.137	0.129988	1.09428	0.467679	0.760578	YlTec1, Transcription factor targeting filamentation genes	Transcription factor

## Sheet: Alkaline-downregulated
Ranking	Gene ID	Ylrim101D (pH 4.0) #1	Ylrim101D (pH 4.0) #2	Ylrim101D (pH 4.0) #3	WT (pH 4.0) #1	WT (pH 4.0) #2	WT (pH 4.0) #3	log2FoldChange	Fold change	P-value	Adjusted P-value	Description of encoded protein
D101	YALI0D15664g	11135.4	12094.1	11263.2	9847.96	9752.46	10263.1	0.207883	1.15499	0.0392931	0.215809	Weakly similar to Saccharomyces cerevisiae Rof1, Putative transcription factor containing a WOPR domain; binds DNA in vitro; similar to C. albicans Wor1p transcription factor that regulates white-opaque switching; overexpression causes a cell cycle delay or arrest	Putative transcription factor
D134	YALI0B05478g	2749.34	3352.82	4199.55	3981.33	2893.96	2960.42	0.0669314	1.04749	0.683269	0.879084	Some similarities with Saccharomyces cerevisiae Stp3, Zinc-finger protein of unknown function; possibly involved in pre-tRNA splicing and in uptake of branched-chain amino acids	Putative transcription factor
D212	YALI0E18161g	32.9567	33.8809	23.9583	36.0272	44.2222	82.9156	-0.839363	-1.78926	0.0361935	0.208941	Weakly similar to Saccharomyces cerevisiae Sdd4, Putative transcription factor, as suggested by computational analysis	Putative transcription factor
D280	YALI0D20482g	2550.56	2700.19	2746.01	2245.57	2905.24	2623.98	0.0399276	1.02806	0.750872	0.911381	Some similarities with Saccharomyces cerevisiae Gat1, Transcriptional activator of nitrogen catabolite repression genes	Putative transcription factor
D298	YALI0F03157g	1180.58	1842.32	1907.25	2330.56	2129.57	2403.68	-0.477581	-1.39241	0.0046718	0.0652082	Some similarities with Saccharomyces cerevisiae Met32 transcriptional regulator of sulfur amino acid metabolism; involved in transcriptional regulation of the methionine biosynthetic genes	Putative transcription factor
D527	YALI0B00660g	969.913	1086.05	1252.97	1386.89	1209.64	1332.3	-0.247789	-1.18739	0.100831	0.354692	Weakly similar to Saccharomyces cerevisiae Upc2, Sterol regulatory element binding protein; induces sterol biosynthetic genes. Has ZnF_C2H2 domain.	Putative transcription factor
D616	YALI0D24167g	3115.64	4523.58	4285.86	4596.08	4506.61	5214.7	-0.263965	-1.20077	0.0589101	0.26948	Some similarities with Saccharomyces cerevisiae Cbf1, Basic helix-loop-helix (bHLH) protein	Putative transcription factor
D661	YALI0E23518g	12329.2	14716.5	15119.1	13493.5	11946.4	13310.3	0.121841	1.08812	0.283697	0.603041	Weakly similar to Saccharomyces cerevisiae Mig2, Zinc finger transcriptional repressor	Transcription factor
D732	YALI0C13178g	1622.54	1610.15	1532.28	1831.34	1724.59	1918.75	-0.200134	-1.1488	0.109936	0.370721	Some similarities with Saccharomyces cerevisiae Tye7, Serine-rich protein that contains a bHLH DNA binding motif; binds E-boxes of glycolytic genes and contributes to their activation	Putative transcription factor
D822	YALI0B09713g	1487.98	1539.4	1859.93	2017.71	1912.65	1933.53	-0.26301	-1.19998	0.0479872	0.240701	YlPpr1, similar to Saccharomyces cerevisiae Ppr1, Zinc finger transcription factor; has GAL4 domain	Transcription factor
D906	YALI0A16841g	288.22	398.56	418.131	1034.77	691.63	963.059	-1.28317	-2.43373	6.70816e-09	2.66787e-06	Weakly similar to Saccharomyces cerevisiae Azf1, Zinc-finger transcription factor; involved in diauxic shift	Putative transcription factor
D934	YALI0D09625g	3383.19	5523.95	5023.71	5165.15	4769.73	6638.16	-0.250653	-1.18975	0.140466	0.423025	Similar to Saccharomyces cerevisiae Taf13, TFIID subunit (19 kDa); involved in RNA polymerase II transcription initiation, similar to histone H4 with atypical histone fold motif of Spt3-like transcription factors	Putative transcription factor
D966	YALI0D20394g	923.085	746.282	717.906	850.269	980.934	1029.2	-0.260955	-1.19827	0.130987	0.406613	Weakly similar to Saccharomyces cerevisiae Uga3, Transcriptional activator for GABA-dependent induction of GABA genes	Putative transcription factor
D970	YALI0F16599g	1802.02	1466.67	1279.98	2049.62	2080.41	1648.29	-0.344672	-1.26986	0.0264485	0.172345	Similar to Saccharomyces cerevisiae Stb4, Putative transcription factor; contains a Zn(II)2Cys6 zinc finger domain characteristic of DNA-binding proteins	transcription factor
